# Supplementary material for: Effectiveness of Lidocaine with Epinephrine Irrigation in Reducing Acute Pain from Surgical Removal of Mesioangular-Impacted Third Molars
Source: Dent J (Basel). 2024 Dec 17;12(12):412. doi: 10.3390/dj12120412 (PMC11674364; doi:10.3390/dj12120412)
Supplement: Supplementary file 1 [file dentistry-12-00412-s001.zip]

Archive with 1 entries (1 files):
- dentistry-3084654-supplementary.pdf
